# Supplementary material for: Mentoring in Hospital Settings: A Systematic Review of Guidance, Care, and Professional Development
Source: Healthcare (Basel). 2026 Feb 15;14(4):505. doi: 10.3390/healthcare14040505 (PMC12941059; doi:10.3390/healthcare14040505)
Supplement: Supplementary file 1 [file healthcare-14-00505-s001.zip]

Archive with 1 entries (1 files):
- healthcare-4103832-supplementary.pdf
